# Supplementary material for: 5-Amino-2-methyl­benzene­sulfonamide
Source: Acta Crystallogr Sect E Struct Rep Online. 2009 Jul 11;65(Pt 8):o1815. doi: 10.1107/S1600536809026142 (PMC2977214; doi:10.1107/S1600536809026142)
Supplement: Supplementary file 2 [file e-65-o1815-Isup2.hkl]

# 
# h,k,l, Fc-squared, Fo-squared, sigma(Fo-squared) and status flag 
# 
data_I
_shelx_title ' X in Iba2' 
_shelx_refln_list_code          4 
_shelx_F_calc_maximum      197.57 
_exptl_crystal_F_000       784.00 
_reflns_d_resolution_high  0.8325 
 
loop_ 
 _symmetry_equiv_pos_as_xyz 
 'x, y, z' 
 '-x, -y, z' 
 'x+1/2, -y+1/2, z' 
 '-x+1/2, y+1/2, z' 
 'x+1/2, y+1/2, z+1/2' 
 '-x+1/2, -y+1/2, z+1/2' 
 'x+1, -y+1, z+1/2' 
 '-x+1, y+1, z+1/2' 
 
_cell_length_a    10.6790 
_cell_length_b    22.4312 
_cell_length_c     7.1980 
_cell_angle_alpha  90.000 
_cell_angle_beta   90.000 
_cell_angle_gamma  90.000 
 
_shelx_F_squared_multiplier     1.000 
 
loop_ 
 _refln_index_h 
 _refln_index_k 
 _refln_index_l 
 _refln_F_squared_calc 
 _refln_F_squared_meas 
 _refln_F_squared_sigma 
 _refln_observed_status 
   0   8  -8      297.55      354.34     18.41 o 
   2   8  -8      451.86      521.88     22.48 o 
   1   9  -8       80.74       71.39     11.51 o 
   0  10  -8      796.53      860.97     29.68 o 
   2   7  -7      186.48      185.46     13.19 o 
   4   7  -7     1220.15     1241.32     31.88 o 
   6   7  -7       41.58       43.73     10.29 o 
   1   8  -7      935.74      991.54     28.10 o 
   3   8  -7       87.78       97.32     10.61 o 
   5   8  -7       52.16       58.01      9.65 o 
   2   9  -7      372.10      389.15     18.36 o 
   4   9  -7       29.94       18.65      9.20 o 
   6   9  -7       27.72       35.30      9.20 o 
   1  10  -7      113.04      130.26     12.61 o 
   3  10  -7      126.10      157.35     12.54 o 
   5  10  -7      126.05      139.85     13.32 o 
   2  11  -7      200.70      206.00     14.42 o 
   4  11  -7       39.36       46.36     10.10 o 
   1  12  -7      201.00      202.52     15.12 o 
   3  12  -7       78.48       77.95     10.61 o 
   2  13  -7      545.39      589.28     23.59 o 
   4  13  -7      229.36      250.93     16.15 o 
   1  14  -7      243.48      274.19     16.48 o 
   3  14  -7       45.50       52.73      9.97 o 
   2  15  -7      170.47      204.09     15.64 o 
   0   6  -6      972.74     1058.41     25.21 o 
   2   6  -6      211.53      195.23     11.91 o 
   4   6  -6      225.63      255.10     13.39 o 
   6   6  -6      271.42      234.40     15.19 o 
   8   6  -6      175.22      160.80     13.90 o 
   1   7  -6      399.02      369.61     16.04 o 
   3   7  -6      667.21      671.37     21.42 o 
   5   7  -6      119.09      102.42     11.39 o 
   7   7  -6      103.69      112.25     11.77 o 
   0   8  -6     1284.89     1410.96     29.59 o 
   2   8  -6      287.59      293.25     14.81 o 
   4   8  -6      113.22      116.76     10.42 o 
   6   8  -6      192.27      161.14     13.77 o 
   8   8  -6       27.34       36.72      9.26 o 
   1   9  -6      169.85      175.42     11.58 o 
   3   9  -6      199.65      182.66     13.52 o 
   5   9  -6      226.18      245.49     15.06 o 
   7   9  -6      132.78      164.31     13.90 o 
   0  10  -6     1653.06     1873.60     33.01 o 
   2  10  -6     1547.69     1759.61     32.02 o 
   4  10  -6       43.79       59.87      8.68 o 
   6  10  -6      493.34      502.52     20.81 o 
   1  11  -6      644.14      669.91     21.61 o 
   3  11  -6      745.05      835.26     24.01 o 
   5  11  -6       66.33       68.24      9.71 o 
   7  11  -6       19.70       14.40      8.81 o 
   0  12  -6      244.48      248.03     14.87 o 
   2  12  -6      154.12      178.04     13.00 o 
   4  12  -6       80.37       80.01      9.84 o 
   6  12  -6      369.98      430.27     19.26 o 
   1  13  -6       71.22       67.40      9.33 o 
   3  13  -6      188.81      187.91     14.67 o 
   5  13  -6       42.67       50.22     10.10 o 
   0  14  -6       12.84        7.01      7.14 o 
   2  14  -6       22.34       36.97      8.17 o 
   4  14  -6        5.20        3.15      7.46 o 
   6  14  -6       90.86       88.70     12.35 o 
   1  15  -6       21.82       11.57      8.42 o 
   3  15  -6      182.38      193.88     14.80 o 
   5  15  -6        3.55        4.11      7.33 o 
   0  16  -6      370.74      398.67     18.23 o 
   2  16  -6       50.18       54.41      9.58 o 
   4  16  -6       88.16       86.12     11.64 o 
   1  17  -6      349.04      334.02     18.10 o 
   3  17  -6      368.37      430.06     20.48 o 
   0  18  -6      172.89      176.56     14.67 o 
   2  18  -6       73.51       49.59     11.71 o 
   1  19  -6       71.74       60.00     11.64 o 
   2   5  -5      721.41      715.13     18.80 o 
   4   5  -5       36.43       38.39      6.50 o 
   6   5  -5      884.43      803.19     23.00 o 
   8   5  -5      387.61      377.86     17.65 o 
  10   5  -5       78.72       65.28      9.78 o 
   1   6  -5       44.04       50.10      6.17 o 
   3   6  -5      414.26      419.69     15.53 o 
   5   6  -5      429.24      445.15     16.69 o 
   7   6  -5      145.66      127.27     10.68 o 
   9   6  -5       46.80       40.90      9.32 o 
   2   7  -5      699.90      725.44     19.57 o 
   4   7  -5     1584.76     1662.83     28.61 o 
   6   7  -5      302.64      282.96     14.62 o 
   8   7  -5      527.85      542.65     21.33 o 
   1   8  -5     2708.08     3024.31     36.74 o 
   3   8  -5      506.16      500.23     16.90 o 
   5   8  -5      239.48      261.05     13.20 o 
   7   8  -5      335.64      319.49     16.04 o 
   9   8  -5        7.78       -8.17      8.17 o 
   2   9  -5      514.52      513.68     17.48 o 
   4   9  -5      644.60      612.68     19.55 o 
   6   9  -5       68.09       76.73      8.62 o 
   8   9  -5      197.94      227.94     15.12 o 
   1  10  -5      714.47      724.57     20.02 o 
   3  10  -5      730.12      789.38     22.02 o 
   5  10  -5       62.03       45.28      9.39 o 
   7  10  -5      383.61      380.74     18.10 o 
   9  10  -5        1.74        4.18      7.20 o 
   2  11  -5      235.96      234.86     12.55 o 
   4  11  -5      215.70      228.89     12.94 o 
   6  11  -5       80.74       78.73      8.43 o 
   8  11  -5       19.46       29.51      9.00 o 
   1  12  -5      287.78      315.10     14.23 o 
   3  12  -5      585.89      606.47     19.74 o 
   5  12  -5       23.09       10.93      8.42 o 
   7  12  -5      118.07      101.32     12.42 o 
   2  13  -5      697.56      733.65     22.01 o 
   4  13  -5      738.03      772.45     23.23 o 
   6  13  -5       26.75       33.69      9.00 o 
   8  13  -5      122.88      143.77     13.64 o 
   1  14  -5      947.06      998.54     25.39 o 
   3  14  -5      120.09      124.36     11.39 o 
   5  14  -5      319.76      333.69     16.48 o 
   7  14  -5      952.88      973.47     30.09 o 
   2  15  -5      651.55      638.63     21.48 o 
   4  15  -5      309.89      303.73     16.29 o 
   6  15  -5      307.77      321.47     17.64 o 
   1  16  -5      376.96      400.15     17.26 o 
   3  16  -5       93.61      109.22     10.48 o 
   5  16  -5       89.33       81.82     11.00 o 
   7  16  -5       25.66       31.76      9.71 o 
   2  17  -5       84.11      103.11     10.68 o 
   4  17  -5       49.43       46.82     10.29 o 
   6  17  -5      105.61      126.01     11.96 o 
   1  18  -5      249.49      298.81     16.41 o 
   3  18  -5       23.82       23.21      7.84 o 
   5  18  -5      395.00      447.18     20.16 o 
   2  19  -5      613.89      675.26     24.76 o 
   4  19  -5      314.98      346.84     19.44 o 
   1  20  -5       94.76      114.36     11.51 o 
   3  20  -5       42.96       58.00      9.90 o 
   2  21  -5      159.29      126.75     14.80 o 
   0   4  -4     1554.09     1669.22     22.79 o 
   2   4  -4      440.70      414.84     12.52 o 
   4   4  -4      456.53      532.19     15.61 o 
   6   4  -4      979.42      891.43     21.99 o 
   8   4  -4      400.67      349.98     16.04 o 
  10   4  -4      153.16      163.81     12.67 o 
   1   5  -4      799.37      814.35     17.40 o 
   3   5  -4     1849.18     1857.10     25.93 o 
   5   5  -4      509.88      524.23     15.74 o 
   7   5  -4      647.65      542.09     18.97 o 
   9   5  -4      427.26      418.91     18.49 o 
  11   5  -4      136.59      135.48     14.15 o 
   0   6  -4     1148.74     1074.78     19.85 o 
   2   6  -4      461.55      463.49     13.68 o 
   4   6  -4     1011.81      894.48     20.13 o 
   6   6  -4     1961.79     2127.69     32.00 o 
   8   6  -4      286.12      304.11     15.52 o 
  10   6  -4        5.35        0.64      8.42 o 
   1   7  -4      274.11      290.76     11.02 o 
   3   7  -4      954.39      900.09     19.80 o 
   5   7  -4      951.84      804.73     20.63 o 
   7   7  -4      775.83      729.66     21.69 o 
   9   7  -4      927.23      901.16     26.41 o 
   0   8  -4     2983.57     3328.12     34.88 o 
   2   8  -4      147.58      156.59      9.01 o 
   4   8  -4       67.65       72.94      7.46 o 
   6   8  -4      362.29      363.56     14.88 o 
   8   8  -4      231.19      208.43     14.74 o 
  10   8  -4        2.68        1.99      7.20 o 
   1   9  -4      651.59      711.70     17.57 o 
   3   9  -4      592.65      603.95     16.91 o 
   5   9  -4      161.39      166.87     10.10 o 
   7   9  -4       29.86       14.92      7.65 o 
   9   9  -4      211.34      212.90     13.58 o 
   0  10  -4     7077.86     8148.99     57.37 o 
   2  10  -4     2496.67     2708.36     33.92 o 
   4  10  -4       45.02       37.11      6.95 o 
   6  10  -4      488.57      521.85     18.31 o 
   8  10  -4      167.38      165.24     12.87 o 
  10  10  -4      124.64      159.34     13.06 o 
   1  11  -4      374.46      390.70     13.86 o 
   3  11  -4     2995.33     3084.90     37.65 o 
   5  11  -4     1319.65     1405.12     27.14 o 
   7  11  -4       60.33       69.07      9.45 o 
   9  11  -4      418.80      475.33     20.10 o 
   0  12  -4     3545.78     3648.42     40.09 o 
   2  12  -4      174.28      160.71     10.11 o 
   4  12  -4      794.47      831.51     21.77 o 
   6  12  -4      446.96      432.62     18.04 o 
   8  12  -4      207.91      191.53     14.48 o 
   1  13  -4      318.38      355.91     14.17 o 
   3  13  -4      188.17      204.74     11.59 o 
   5  13  -4      217.08      190.40     12.55 o 
   7  13  -4       21.91       15.63      6.24 o 
   9  13  -4      400.14      426.19     20.68 o 
   0  14  -4      160.25      144.67     10.30 o 
   2  14  -4       20.40       22.96      5.79 o 
   4  14  -4      627.35      674.23     20.71 o 
   6  14  -4      288.33      318.39     15.26 o 
   8  14  -4       32.65       27.20      9.13 o 
   1  15  -4      167.49      184.25     11.78 o 
   3  15  -4      156.12      150.83     12.16 o 
   5  15  -4       30.77       36.33      8.10 o 
   7  15  -4        4.64       -3.09      7.46 o 
   0  16  -4     1212.13     1428.42     28.28 o 
   2  16  -4      558.69      570.85     19.15 o 
   4  16  -4      331.13      336.51     16.68 o 
   6  16  -4      598.05      644.20     23.47 o 
   8  16  -4       89.13       87.02     11.06 o 
   1  17  -4      350.89      392.73     16.75 o 
   3  17  -4      992.22     1003.04     26.49 o 
   5  17  -4      440.45      456.04     19.91 o 
   7  17  -4      104.41      119.32     11.39 o 
   0  18  -4     1883.63     2036.20     35.44 o 
   2  18  -4      646.47      621.31     21.48 o 
   4  18  -4        1.00        0.58      6.94 o 
   6  18  -4      196.99      191.38     15.38 o 
   1  19  -4      387.70      417.49     18.04 o 
   3  19  -4      189.12      192.67     13.96 o 
   5  19  -4       16.30       15.43      8.62 o 
   0  20  -4      706.00      698.68     23.61 o 
   2  20  -4       50.40       59.68      9.71 o 
   4  20  -4       92.45      111.02     11.64 o 
   6  20  -4       53.19       55.69      9.97 o 
   1  21  -4      308.27      366.36     17.51 o 
   3  21  -4      329.41      332.64     17.45 o 
   5  21  -4       97.43       95.20     11.19 o 
   0  22  -4      186.52      177.28     13.51 o 
   2  22  -4       29.56       21.22      8.68 o 
   4  22  -4      177.07      165.04     14.54 o 
   1  23  -4       52.70       39.87     10.03 o 
   3  23  -4      295.01      340.74     18.54 o 
   2   3  -3     2727.78     5690.92     37.51 o 
   4   3  -3     4275.48     4552.77     37.94 o 
   6   3  -3      131.30      115.45      8.04 o 
   8   3  -3      964.43      875.97     22.82 o 
  10   3  -3     1503.41     1441.52     32.51 o 
   1   4  -3     2415.00     2507.86     24.64 o 
   3   4  -3      252.58      252.73      9.21 o 
   5   4  -3     2128.89     2030.61     27.43 o 
   7   4  -3     5080.65     4994.10     48.58 o 
   9   4  -3      205.10      168.76     12.23 o 
  11   4  -3      100.75      101.44     11.13 o 
   2   5  -3      122.66      151.78      6.95 o 
   4   5  -3      601.19      660.89     15.50 o 
   6   5  -3      811.49      729.53     18.55 o 
   8   5  -3      429.69      375.22     15.92 o 
  10   5  -3      545.60      527.89     21.47 o 
   1   6  -3     2842.16     3260.03     29.51 o 
   3   6  -3     1589.62     1796.22     23.33 o 
   5   6  -3        9.96        6.82      4.63 o 
   7   6  -3     1132.23      998.00     23.43 o 
   9   6  -3       30.94       12.28      7.72 o 
  11   6  -3      119.33      107.69     11.97 o 
   2   7  -3     5877.78     6082.92     43.00 o 
   4   7  -3     2193.66     2392.72     28.95 o 
   6   7  -3       36.24       25.92      5.79 o 
   8   7  -3      352.90      287.75     15.14 o 
  10   7  -3      437.79      402.87     18.68 o 
   1   8  -3     5120.00     5387.25     40.18 o 
   3   8  -3      301.92      307.73     11.28 o 
   5   8  -3     1329.96     1363.84     23.87 o 
   7   8  -3      431.86      409.35     15.60 o 
   9   8  -3      172.79      152.96     12.29 o 
  11   8  -3      252.49      235.00     15.96 o 
   2   9  -3     1908.54     1975.56     25.32 o 
   4   9  -3     2024.40     2028.53     27.71 o 
   6   9  -3      408.89      402.32     14.63 o 
   8   9  -3     1106.41     1012.53     26.06 o 
  10   9  -3      406.84      449.75     19.84 o 
   1  10  -3      322.37      273.04     10.57 o 
   3  10  -3      150.44      145.66      8.69 o 
   5  10  -3      863.55      815.27     20.36 o 
   7  10  -3       82.70       69.15      9.07 o 
   9  10  -3      106.82      122.93     10.68 o 
  11  10  -3      160.45      186.13     14.93 o 
   2  11  -3       34.65       46.82      5.79 o 
   4  11  -3      957.13      927.69     21.22 o 
   6  11  -3      362.66      324.33     14.43 o 
   8  11  -3       22.55        8.10      7.07 o 
  10  11  -3      144.27      129.83     12.80 o 
   1  12  -3      981.48     1119.70     21.43 o 
   3  12  -3      570.21      579.61     16.65 o 
   5  12  -3      147.12      138.68      9.72 o 
   7  12  -3       72.76       69.91      9.20 o 
   9  12  -3        6.36        5.53      6.62 o 
   2  13  -3     1310.70     1531.70     26.33 o 
   4  13  -3     1027.34     1016.32     23.16 o 
   6  13  -3      194.04      200.30     12.04 o 
   8  13  -3      560.74      575.27     20.95 o 
  10  13  -3      296.18      304.64     18.15 o 
   1  14  -3     3924.42     4126.70     41.92 o 
   3  14  -3       23.01       22.38      6.17 o 
   5  14  -3     2416.48     2510.35     36.75 o 
   7  14  -3      302.58      272.06     15.52 o 
   9  14  -3      152.17      156.60     13.06 o 
   2  15  -3     1798.56     1851.81     29.38 o 
   4  15  -3     1876.54     1864.00     31.58 o 
   6  15  -3        4.73       13.69      6.49 o 
   8  15  -3      144.44      138.07     13.32 o 
   1  16  -3     1559.69     1526.86     27.12 o 
   3  16  -3      352.63      318.76     14.37 o 
   5  16  -3      275.49      232.95     13.39 o 
   7  16  -3       49.43       36.21      9.52 o 
   9  16  -3      159.09      117.55     13.83 o 
   2  17  -3       39.03       45.08      7.78 o 
   4  17  -3      536.14      486.99     18.96 o 
   6  17  -3       61.29       62.13      9.13 o 
   8  17  -3      113.55      129.75     12.48 o 
   1  18  -3     1673.07     1801.83     31.60 o 
   3  18  -3      224.36      231.47     13.58 o 
   5  18  -3      136.76      163.42     12.48 o 
   7  18  -3      193.98      237.91     15.19 o 
   2  19  -3      369.02      464.00     17.91 o 
   4  19  -3      754.99      783.46     23.81 o 
   6  19  -3      198.32      197.24     13.90 o 
   1  20  -3      278.76      275.25     15.00 o 
   3  20  -3      143.07      164.07     12.55 o 
   5  20  -3      743.35      308.33     16.97 o 
   7  20  -3      224.61      257.49     16.41 o 
   2  21  -3      999.62      947.46     27.01 o 
   4  21  -3      227.99      259.51     15.51 o 
   6  21  -3        1.89       -2.76      8.29 o 
   1  22  -3      123.16      131.36     12.22 o 
   3  22  -3        1.82        5.08      7.33 o 
   5  22  -3      159.99      145.92     14.22 o 
   2  23  -3       22.37       24.63      7.84 o 
   4  23  -3       63.81       58.27      9.97 o 
   1  24  -3       99.63      114.88     11.71 o 
   3  24  -3       35.21       27.20      9.26 o 
   0   2  -2    12260.38    13840.61    197.26 o 
   2   2  -2     3914.22     4160.12     27.40 o 
   4   2  -2     2626.61     2656.25     25.80 o 
   6   2  -2      726.25      611.40     15.13 o 
   8   2  -2      255.37      225.90     11.85 o 
  10   2  -2      161.72      149.54     11.65 o 
  12   2  -2       10.28       22.44      7.52 o 
   1   3  -2     9590.20     9867.21    172.08 o 
   3   3  -2      199.74      206.40      6.96 o 
   5   3  -2      481.88      468.31     12.78 o 
   7   3  -2       50.92       42.19      6.50 o 
   9   3  -2      184.26      157.94     11.13 o 
  11   3  -2       21.16       21.93      8.42 o 
   0   4  -2     3780.09     3882.42     25.46 o 
   2   4  -2     2893.42     3246.27     24.97 o 
   4   4  -2      240.47      202.80      7.86 o 
   6   4  -2      539.44      510.28     14.33 o 
   8   4  -2     1704.76     1568.64     27.47 o 
  10   4  -2      422.05      352.05     17.33 o 
  12   4  -2       79.01       66.05     11.06 o 
   1   5  -2     1707.88     1681.29     17.67 o 
   3   5  -2     2680.98     2609.71     24.85 o 
   5   5  -2      178.11      183.57      8.18 o 
   7   5  -2      410.51      373.39     13.67 o 
   9   5  -2     1452.68     1345.99     29.23 o 
  11   5  -2      341.80      309.75     17.13 o 
   0   6  -2     1296.96     1348.07     16.26 o 
   2   6  -2      773.81      849.35     13.75 o 
   4   6  -2     1538.10     1736.85     22.35 o 
   6   6  -2     5559.24     5666.06     46.69 o 
   8   6  -2      660.49      650.53     19.30 o 
  10   6  -2      250.64      276.42     15.00 o 
  12   6  -2      556.18      608.09     24.17 o 
   1   7  -2     1397.10     1503.79     18.54 o 
   3   7  -2     3311.85     3550.64     30.69 o 
   5   7  -2     2323.67     2387.07     28.47 o 
   7   7  -2       71.39       70.24      7.78 o 
   9   7  -2      871.90      881.93     23.25 o 
  11   7  -2      144.94      160.33     13.64 o 
   0   8  -2      675.25      866.12     14.57 o 
   2   8  -2     6126.45     6901.34     42.46 o 
   4   8  -2      294.89      290.54     10.51 o 
   6   8  -2       18.83       26.62      5.08 o 
   8   8  -2       82.21       69.92      8.17 o 
  10   8  -2       35.62       21.54      7.97 o 
   1   9  -2     1456.29     1634.87     20.40 o 
   3   9  -2     1595.32     1838.52     23.66 o 
   5   9  -2     1134.67     1345.14     22.62 o 
   7   9  -2       30.98       25.47      5.21 o 
   9   9  -2      227.87      211.00     12.87 o 
  11   9  -2        6.76       -7.27      7.27 o 
   0  10  -2     9950.10    10473.26    225.93 o 
   2  10  -2     1584.07     1733.79     22.48 o 
   4  10  -2     1821.28     1976.17     26.72 o 
   6  10  -2      413.21      421.33     14.76 o 
   8  10  -2      342.41      340.30     15.01 o 
  10  10  -2      102.04       91.86     10.94 o 
   1  11  -2     1912.20     2042.40     25.21 o 
   3  11  -2     4237.95     4574.73     39.88 o 
   5  11  -2     2516.42     2621.78     33.40 o 
   7  11  -2     1142.31     1029.41     24.59 o 
   9  11  -2      566.52      537.47     20.12 o 
  11  11  -2      207.38      200.33     15.19 o 
   0  12  -2     1878.48     1825.38     24.47 o 
   2  12  -2     1036.39      982.81     19.31 o 
   4  12  -2     3141.71     3304.88     36.38 o 
   6  12  -2     3180.59     3199.60     39.70 o 
   8  12  -2      547.82      584.42     19.92 o 
  10  12  -2      254.98      286.32     16.35 o 
   1  13  -2       53.21       51.26      5.85 o 
   3  13  -2       95.67       82.93      7.21 o 
   5  13  -2       65.02       76.35      9.00 o 
   7  13  -2      183.36      197.58     12.36 o 
   9  13  -2      411.54      403.73     18.62 o 
   0  14  -2      580.29      541.97     15.37 o 
   2  14  -2      233.13      226.55      9.98 o 
   4  14  -2      652.70      641.12     18.14 o 
   6  14  -2      509.18      473.27     17.02 o 
   8  14  -2      182.36      172.01     12.48 o 
  10  14  -2        9.82        3.41      8.42 o 
   1  15  -2       73.52       79.18      7.27 o 
   3  15  -2      527.93      505.87     16.71 o 
   5  15  -2      324.06      269.31     13.46 o 
   7  15  -2      209.26      252.37     13.90 o 
   9  15  -2      201.17      206.19     15.44 o 
   0  16  -2     2481.46     2353.98     32.33 o 
   2  16  -2      138.46      113.71      9.27 o 
   4  16  -2      654.06      672.68     20.26 o 
   6  16  -2      408.45      463.46     18.11 o 
   8  16  -2       31.57       61.22     10.16 o 
   1  17  -2      274.48      273.57     12.69 o 
   3  17  -2     2733.49     2700.30     37.68 o 
   5  17  -2      244.13      205.94     13.45 o 
   7  17  -2      635.64      591.92     21.35 o 
   9  17  -2      536.15      501.07     21.91 o 
   0  18  -2     4060.74     3892.08     44.48 o 
   2  18  -2     1445.72     1409.24     28.20 o 
   4  18  -2       85.01       81.43      8.68 o 
   6  18  -2      649.52      628.56     21.87 o 
   8  18  -2      119.73      105.50     11.90 o 
   1  19  -2      866.31      795.65     22.29 o 
   3  19  -2      146.90      121.03     10.49 o 
   5  19  -2      289.88      275.84     15.20 o 
   7  19  -2       13.38       17.75      7.20 o 
   0  20  -2     1513.78     1483.25     30.92 o 
   2  20  -2      296.00      255.13     14.49 o 
   4  20  -2       70.46       57.31      9.07 o 
   6  20  -2       50.81       58.97      9.71 o 
   8  20  -2       38.69       44.69     10.03 o 
   1  21  -2       43.26       32.80      7.91 o 
   3  21  -2      835.19      914.96     25.82 o 
   5  21  -2      409.42      426.51     19.33 o 
   7  21  -2      136.85      146.68     13.57 o 
   0  22  -2      387.61      435.59     18.04 o 
   2  22  -2      372.75      345.69     17.26 o 
   4  22  -2      239.69      252.25     15.32 o 
   6  22  -2      401.53      435.40     19.97 o 
   1  23  -2      160.43      182.03     12.74 o 
   3  23  -2      428.99      511.51     20.55 o 
   5  23  -2      142.41      172.55     13.96 o 
   0  24  -2      566.95      598.22     22.95 o 
   2  24  -2        7.97       21.99      6.82 o 
   4  24  -2      136.89      132.78     13.45 o 
   1  25  -2       36.31       49.71      9.65 o 
   3  25  -2       25.35       35.56      9.71 o 
   0  26  -2       94.40      122.08     12.80 o 
   2   1  -1     7672.70     7532.06    129.11 o 
   4   1  -1     1557.97     1697.82     18.92 o 
   6   1  -1     1828.05     1824.25     24.15 o 
   8   1  -1      408.18      395.99     14.57 o 
  10   1  -1      469.58      437.51     17.53 o 
  12   1  -1        3.77       -1.99      8.55 o 
   1   2  -1    34741.20    39605.38    316.21 o 
   3   2  -1     4815.70     4881.00     28.77 o 
   5   2  -1      194.58      241.04      8.44 o 
   7   2  -1      635.83      601.57     15.95 o 
   9   2  -1       52.34       42.51      7.07 o 
  11   2  -1      898.80      824.56     24.86 o 
   2   3  -1    24489.64    25873.20    278.20 o 
   4   3  -1     5263.48     4973.93     33.60 o 
   6   3  -1     1217.87     1241.54     20.78 o 
   8   3  -1     2415.44     2365.93     32.83 o 
  10   3  -1     1680.04     1634.50     33.14 o 
  12   3  -1        9.32       -8.04      8.04 o 
   1   4  -1    13409.90    13519.95    181.97 o 
   3   4  -1     4296.67     4580.08     29.44 o 
   5   4  -1     4579.84     4821.99     36.89 o 
   7   4  -1     1765.72     1740.94     26.36 o 
   9   4  -1      607.13      604.64     19.03 o 
  11   4  -1      125.19      105.06     11.52 o 
   2   5  -1     1257.28     1313.94     14.47 o 
   4   5  -1     3935.32     4071.51     31.30 o 
   6   5  -1      771.96      698.09     16.04 o 
   8   5  -1      428.36      338.63     13.73 o 
  10   5  -1      803.26      807.59     23.18 o 
  12   5  -1      183.60      174.51     14.09 o 
   1   6  -1      209.15      205.36      5.80 o 
   3   6  -1     7680.65     7730.38    170.55 o 
   5   6  -1      658.36      661.53     14.81 o 
   7   6  -1     1637.51     1594.26     25.81 o 
   9   6  -1      782.94      729.48     21.18 o 
  11   6  -1       71.36       52.29     10.03 o 
   2   7  -1     3873.00     4185.92     29.06 o 
   4   7  -1      976.77     1035.25     17.00 o 
   6   7  -1     1077.41     1174.04     20.41 o 
   8   7  -1      519.62      447.72     16.64 o 
  10   7  -1      819.40      740.31     22.85 o 
  12   7  -1       44.85       33.12     10.03 o 
   1   8  -1     2142.42     1959.47     20.11 o 
   3   8  -1      402.97      462.02     11.17 o 
   5   8  -1     2436.34     2445.35     28.51 o 
   7   8  -1     2233.63     2141.66     30.72 o 
   9   8  -1        7.98       11.96      5.85 o 
  11   8  -1     1053.86      984.90     28.56 o 
   2   9  -1     5143.55     6153.74     38.95 o 
   4   9  -1     3555.64     3686.21     33.57 o 
   6   9  -1       94.97      140.64      8.56 o 
   8   9  -1      942.48      918.56     23.14 o 
  10   9  -1      646.20      630.60     22.19 o 
  12   9  -1       34.01       42.83      9.58 o 
   1  10  -1      291.55      365.23      9.93 o 
   3  10  -1      454.89      546.30     13.30 o 
   5  10  -1     2757.68     2745.79     32.27 o 
   7  10  -1      769.76      780.45     20.54 o 
   9  10  -1       11.83       14.15      6.62 o 
  11  10  -1       41.76       47.72      9.52 o 
   2  11  -1      515.97      519.93     12.72 o 
   4  11  -1      307.68      308.05     11.34 o 
   6  11  -1      585.73      636.91     17.94 o 
   8  11  -1       38.88       28.04      6.75 o 
  10  11  -1       90.98       78.86     11.96 o 
   1  12  -1     1085.11     1142.40     18.75 o 
   3  12  -1     1457.65     1629.63     23.67 o 
   5  12  -1      639.50      600.18     16.59 o 
   7  12  -1      415.68      450.88     16.69 o 
   9  12  -1      151.37      175.01     11.58 o 
  11  12  -1      305.88      284.18     17.77 o 
   2  13  -1      428.59      369.82     11.93 o 
   4  13  -1     1443.95     1472.83     24.22 o 
   6  13  -1       10.88        8.49      6.17 o 
   8  13  -1      526.14      541.62     19.60 o 
  10  13  -1      254.53      244.09     16.61 o 
   1  14  -1      749.36      734.60     17.00 o 
   3  14  -1      426.43      420.25     13.86 o 
   5  14  -1     3532.33     3533.74     40.60 o 
   7  14  -1     3285.23     3399.38     43.71 o 
   9  14  -1      246.63      243.77     15.96 o 
   2  15  -1     1138.80     1114.95     21.97 o 
   4  15  -1     2442.73     2465.13     33.42 o 
   6  15  -1      205.74      197.61     11.91 o 
   8  15  -1     1105.83     1173.03     28.51 o 
  10  15  -1      744.65      802.86     26.96 o 
   1  16  -1      469.35      406.83     14.00 o 
   3  16  -1      567.11      503.41     16.45 o 
   5  16  -1      159.96      158.18     11.33 o 
   7  16  -1      165.36      159.13     11.26 o 
   9  16  -1       40.01       26.82      9.26 o 
   2  17  -1     1425.69     1342.28     25.10 o 
   4  17  -1      948.72      939.37     22.88 o 
   6  17  -1       51.73       46.56      6.95 o 
   8  17  -1        7.18        6.69      7.14 o 
   1  18  -1     2233.08     2191.21     32.84 o 
   3  18  -1     2107.12     1986.17     31.75 o 
   5  18  -1      390.91      361.31     16.17 o 
   7  18  -1       32.82       40.38      8.04 o 
   9  18  -1       23.61       31.64      9.52 o 
   2  19  -1      128.05      111.24      9.46 o 
   4  19  -1      807.11      792.41     22.66 o 
   6  19  -1       79.91       95.90      9.45 o 
   8  19  -1      465.96      493.79     20.94 o 
   1  20  -1      562.32      571.79     19.67 o 
   3  20  -1       19.74       21.48      7.65 o 
   5  20  -1      463.87      493.76     19.72 o 
   7  20  -1      417.41      441.77     20.29 o 
   2  21  -1      464.97      420.40     17.53 o 
   4  21  -1      810.12      793.74     23.37 o 
   6  21  -1      103.63       84.97     11.19 o 
   1  22  -1       37.22       46.56      7.46 o 
   3  22  -1       54.45       50.48      8.49 o 
   5  22  -1       20.79       27.52      7.07 o 
   7  22  -1       79.03       76.47     11.00 o 
   2  23  -1      159.96      126.50     12.23 o 
   4  23  -1      237.24      220.39     15.32 o 
   6  23  -1      213.73      228.78     16.22 o 
   1  24  -1      557.23      590.35     22.43 o 
   3  24  -1       39.28       23.73      9.58 o 
   5  24  -1      603.67      673.21     24.95 o 
   2  25  -1      478.33      475.13     20.94 o 
   4  25  -1      547.04      635.52     24.17 o 
   1  26  -1      547.03      609.31     24.17 o 
   3  26  -1        6.22       17.81      7.27 o 
   2   0   0     9391.54     8482.62    124.69 o 
   4   0   0        5.42       17.94      2.57 o 
   6   0   0       44.38       47.79      4.76 o 
   8   0   0     1278.08     1245.82     24.38 o 
  10   0   0      846.91      700.93     22.09 o 
  12   0   0      492.75      498.89     21.14 o 
   1   1   0     1885.77     1778.76     39.95 o 
   3   1   0    17247.92    14379.11    205.07 o 
   5   1   0     1524.81     1683.49     20.70 o 
   7   1   0      183.20      154.32      8.37 o 
   9   1   0     1197.87     1210.45     26.09 o 
  11   1   0      112.60      113.86     11.00 o 
   0   2   0     1034.28      868.93      6.16 o 
   2   2   0       54.93       84.91      3.03 o 
   4   2   0     3757.76     3405.30     25.95 o 
   6   2   0       76.09       53.78      4.83 o 
   8   2   0      124.00      113.57      8.04 o 
  10   2   0       34.10       35.05      7.07 o 
  12   2   0       53.80       41.03      9.65 o 
   1   3   0     1106.01      947.88      8.62 o 
   3   3   0      236.80      215.45      5.81 o 
   5   3   0        3.29       -2.51      2.51 o 
   7   3   0       25.60       21.99      4.31 o 
   9   3   0     1400.24     1185.20     25.86 o 
  11   3   0      340.76      794.45     25.37 o 
   0   4   0     6864.00     5321.39     94.32 o 
   2   4   0      330.25      512.54      8.09 o 
   4   4   0     1227.02     1329.40     16.95 o 
   6   4   0       40.72       14.99      4.12 o 
   8   4   0      504.95      456.08     14.96 o 
  10   4   0       58.77       68.82      8.43 o 
  12   4   0       20.34       21.09      7.65 o 
   1   5   0     6426.78     5475.30    110.14 o 
   3   5   0       89.36       60.77      3.93 o 
   5   5   0      405.80      365.66     10.58 o 
   7   5   0      305.38      273.71     11.15 o 
   9   5   0     2971.75     2838.25     38.83 o 
  11   5   0       70.83       60.46     10.29 o 
   0   6   0    18293.94    13073.94    190.80 o 
   2   6   0        6.55        1.80      1.48 o 
   4   6   0     6310.11     6986.24     41.51 o 
   6   6   0     2085.16     2041.85     26.59 o 
   8   6   0     1814.78     1816.69     29.13 o 
  10   6   0      521.22      496.07     20.05 o 
  12   6   0     1071.25     1047.39     31.53 o 
   1   7   0      382.22      448.94      8.53 o 
   3   7   0    16677.84    16108.30    259.53 o 
   5   7   0     2273.28     2554.70     27.85 o 
   7   7   0      352.81      420.96     14.18 o 
   9   7   0      249.54      204.16     12.75 o 
  11   7   0      103.87      112.25     11.90 o 
   0   8   0     4831.39     4556.39     29.03 o 
   2   8   0     3772.01     3605.35     27.51 o 
   4   8   0     1344.27     1566.89     20.96 o 
   6   8   0       17.41       13.25      4.50 o 
   8   8   0      493.34      520.31     17.47 o 
  10   8   0        1.76        3.86      6.24 o 
  12   8   0        6.05       21.54      8.04 o 
   1   9   0     1710.68     1640.67     18.88 o 
   3   9   0      532.96      689.97     13.90 o 
   5   9   0      412.79      535.36     13.80 o 
   7   9   0       26.05       42.89      6.17 o 
   9   9   0     1114.41     1093.49     26.58 o 
  11   9   0      131.99      146.94     13.06 o 
   0  10   0      425.61      614.35     12.21 o 
   2  10   0      548.73      501.82     11.70 o 
   4  10   0        0.18        3.15      2.96 o 
   6  10   0     2577.77     2532.19     32.05 o 
   8  10   0      657.36      634.63     19.30 o 
  10  10   0       77.55       86.31     10.81 o 
   1  11   0      505.00      547.66     12.47 o 
   3  11   0     7570.35     7604.45     48.99 o 
   5  11   0      781.87      787.61     18.10 o 
   7  11   0        6.77        8.10      6.17 o 
   9  11   0      809.73      844.08     24.08 o 
  11  11   0      502.79      541.23     22.49 o 
   0  12   0        2.91        2.31      2.57 o 
   2  12   0       74.41      112.59      6.82 o 
   4  12   0      930.60      920.95     19.16 o 
   6  12   0     6786.64     6925.46     56.62 o 
   8  12   0     1733.80     1884.52     32.77 o 
  10  12   0       52.97       46.50      9.58 o 
   1  13   0      850.06      900.56     17.42 o 
   3  13   0      206.89      162.53      8.50 o 
   5  13   0        0.18       -4.18      4.63 o 
   7  13   0     2325.97     2473.47     36.48 o 
   9  13   0       52.84       64.76      9.71 o 
  11  13   0      340.22      337.47     18.67 o 
   0  14   0      310.17      312.12     10.96 o 
   2  14   0       15.39       19.10      4.12 o 
   4  14   0       20.64       13.25      4.76 o 
   6  14   0      637.10      602.11     18.72 o 
   8  14   0      151.87      134.87     11.39 o 
  10  14   0       56.00       51.90      9.58 o 
   1  15   0       20.59       25.59      4.44 o 
   3  15   0     1245.96     1113.41     22.17 o 
   5  15   0       15.55       10.61      6.04 o 
   7  15   0       62.04       74.22      9.45 o 
   9  15   0        2.65       19.48      8.10 o 
   0  16   0      879.32      790.25     19.02 o 
   2  16   0     1435.27     1332.98     24.99 o 
   4  16   0       15.34        9.19      5.47 o 
   6  16   0     1459.41     1383.31     29.10 o 
   8  16   0       38.19       42.70      8.42 o 
  10  16   0       73.76       63.03     11.26 o 
   1  17   0      470.18      462.05     15.48 o 
   3  17   0      502.33      484.84     16.70 o 
   5  17   0      475.13      468.72     17.28 o 
   7  17   0      341.88      354.80     16.68 o 
   9  17   0     1274.90     1310.78     33.30 o 
   0  18   0     1725.21     1640.46     27.81 o 
   2  18   0     1692.87     1743.91     29.09 o 
   4  18   0       13.35       21.15      6.69 o 
   6  18   0      900.80     1002.00     26.55 o 
   8  18   0      369.63      423.01     19.39 o 
   1  19   0      365.02      326.34     14.24 o 
   3  19   0       93.03       86.39      9.65 o 
   5  19   0      364.11      381.53     17.33 o 
   7  19   0        0.16        2.44      6.56 o 
   9  19   0       90.64      106.13     12.48 o 
   0  20   0      734.07      660.16     20.72 o 
   2  20   0     2946.43     2796.76     39.39 o 
   4  20   0       18.19       25.85      6.82 o 
   6  20   0      124.84      104.86     10.61 o 
   8  20   0       52.23       46.37      8.23 o 
   1  21   0      108.27       98.17      9.26 o 
   3  21   0     1333.44     1200.82     27.84 o 
   5  21   0      292.67      266.68     15.58 o 
   7  21   0      176.43      160.03     13.51 o 
   0  22   0      933.38      904.22     25.32 o 
   2  22   0      258.64      277.66     14.94 o 
   4  22   0       23.22       27.71      7.91 o 
   6  22   0      607.24      601.20     23.40 o 
   1  23   0      123.05      129.76     11.58 o 
   3  23   0      345.65      339.84     17.58 o 
   5  23   0      195.85      160.81     14.74 o 
   0  24   0      250.56      260.51     16.87 o 
   2  24   0       72.34       77.89     10.48 o 
   4  24   0       39.45       47.91      7.91 o 
   1  25   0       17.70       11.57      8.62 o 
   3  25   0        7.58       -1.35      7.27 o 
   0  26   0      269.52      354.11     19.50 o 
   2  26   0       36.25       43.47     10.22 o 
   2   1   1     7527.15     7334.09    487.48 o 
   4   1   1     1617.17     1918.33    100.34 o 
   6   1   1     1819.02     1898.33     57.17 o 
   8   1   1      405.90      410.33     17.15 o 
  10   1   1      471.92      429.29     12.49 o 
  12   1   1        4.10       11.59      4.96 o 
   1   2   1    34898.57    39103.53    314.53 o 
   3   2   1     4806.98     5388.85     30.21 o 
   5   2   1      210.33      270.45      8.83 o 
   7   2   1      611.07      581.05     15.63 o 
   9   2   1       49.78       29.39      7.07 o 
  11   2   1      879.23      794.07     25.76 o 
   2   3   1    24505.66    19898.91    244.97 o 
   4   3   1     5301.60     2668.12     24.57 o 
   6   3   1     1215.04     1244.89     20.91 o 
   8   3   1     2461.64     2511.94     33.49 o 
  10   3   1     1673.98     1597.94     32.88 o 
  12   3   1       10.45       -6.62      7.84 o 
   1   4   1    13430.02    12387.46    175.60 o 
   3   4   1     4281.56     4499.08     28.76 o 
   5   4   1     4655.14     5181.94     38.12 o 
   7   4   1     1738.77     1650.03     25.12 o 
   9   4   1      612.40      570.53     19.03 o 
  11   4   1      129.55      134.01     11.52 o 
   2   5   1     1276.62     1153.25     13.62 o 
   4   5   1     3936.47     4220.92     31.91 o 
   6   5   1      768.02      738.43     16.49 o 
   8   5   1      428.60      345.85     14.18 o 
  10   5   1      793.34      724.40     22.66 o 
  12   5   1      185.60      192.59     13.83 o 
   1   6   1      212.70      197.63      5.68 o 
   3   6   1     7678.25     7130.16    164.61 o 
   5   6   1      663.18      740.63     15.39 o 
   7   6   1     1626.66     1631.78     26.32 o 
   9   6   1      784.05      778.31     21.63 o 
  11   6   1       68.35       80.20      9.65 o 
   2   7   1     3783.21     3563.89     26.95 o 
   4   7   1     1015.52     1006.61     16.81 o 
   6   7   1     1082.49     1190.61     21.58 o 
   8   7   1      521.82      492.55     16.90 o 
  10   7   1      800.89      728.75     22.66 o 
  12   7   1       46.15       44.82     10.29 o 
   1   8   1     2144.82     1910.40     19.85 o 
   3   8   1      405.04      438.53     10.85 o 
   5   8   1     2393.44     2472.38     28.76 o 
   7   8   1     2236.79     2276.12     31.76 o 
   9   8   1        8.13        5.47      6.69 o 
  11   8   1     1067.23     1075.23     29.92 o 
   2   9   1     5214.59     5222.35     36.07 o 
   4   9   1     3559.50     3660.30     33.77 o 
   6   9   1       94.40      120.37      8.56 o 
   8   9   1      923.28     1019.48     23.85 o 
  10   9   1      646.24      692.26     22.77 o 
  12   9   1       32.37       40.64      8.81 o 
   1  10   1      303.22      342.76      9.54 o 
   3  10   1      452.20      482.12     12.46 o 
   5  10   1     2734.87     2729.28     32.20 o 
   7  10   1      783.80      854.49     21.32 o 
   9  10   1       11.04       20.45      6.62 o 
  11  10   1       43.88       52.28      9.52 o 
   2  11   1      517.92      491.19     12.40 o 
   4  11   1      307.56      323.19     11.15 o 
   6  11   1      584.82      717.71     18.78 o 
   8  11   1       38.91       38.71      6.95 o 
  10  11   1       90.78      104.07     11.19 o 
   1  12   1     1048.87     1029.05     18.16 o 
   3  12   1     1458.82     1633.87     23.60 o 
   5  12   1      643.30      582.57     16.34 o 
   7  12   1      426.62      493.06     16.95 o 
   9  12   1      150.01      186.08     12.10 o 
  11  12   1      303.88      317.65     18.41 o 
   2  13   1      426.59      369.10     12.00 o 
   4  13   1     1438.95     1413.50     24.28 o 
   6  13   1       11.42       19.16      6.37 o 
   8  13   1      496.19      539.22     19.27 o 
  10  13   1      259.77      282.85     17.32 o 
   1  14   1      751.08      728.34     16.75 o 
   3  14   1      429.49      382.15     13.35 o 
   5  14   1     3476.73     3739.03     41.63 o 
   7  14   1     3318.88     3336.50     43.59 o 
   9  14   1      247.12      256.71     14.35 o 
   2  15   1     1155.15     1110.80     21.97 o 
   4  15   1     2429.93     2366.44     32.44 o 
   6  15   1      209.20      202.70     12.36 o 
   8  15   1     1111.29     1236.36     29.74 o 
  10  15   1      746.73      728.49     26.77 o 
   1  16   1      479.07      424.98     14.32 o 
   3  16   1      567.45      549.35     16.78 o 
   5  16   1      156.35      171.30     11.39 o 
   7  16   1      156.14      135.00     11.00 o 
   9  16   1       41.25       41.54      9.07 o 
   2  17   1     1436.27     1356.51     26.46 o 
   4  17   1      944.87      872.05     22.50 o 
   6  17   1       51.87       44.50      7.07 o 
   8  17   1        6.40       20.06      6.88 o 
   1  18   1     2215.41     2076.72     32.05 o 
   3  18   1     2112.05     2006.33     32.41 o 
   5  18   1      404.73      425.19     16.69 o 
   7  18   1       32.11       22.83      8.42 o 
   9  18   1       24.03       11.00      8.87 o 
   2  19   1      131.09      126.11     10.29 o 
   4  19   1      769.78      739.25     21.76 o 
   6  19   1       80.79       86.77     10.29 o 
   8  19   1      470.58      481.68     20.75 o 
   1  20   1      558.87      568.30     19.09 o 
   3  20   1       18.99       23.02      6.43 o 
   5  20   1      452.77      503.72     20.10 o 
   7  20   1      425.10      433.93     20.23 o 
   2  21   1      453.65      404.46     17.14 o 
   4  21   1      819.82      819.02     24.47 o 
   6  21   1      104.22       83.69     11.45 o 
   1  22   1       36.17       30.67      8.10 o 
   3  22   1       54.87       42.45      9.45 o 
   5  22   1       20.80       38.13      8.29 o 
   7  22   1       78.91       77.11     10.35 o 
   2  23   1      165.35      154.24     12.03 o 
   4  23   1      235.93      255.59     15.19 o 
   6  23   1      213.61      217.58     16.02 o 
   1  24   1      559.00      589.71     22.56 o 
   3  24   1       38.79       42.31      8.30 o 
   5  24   1      611.36      696.63     24.95 o 
   2  25   1      479.06      484.35     20.88 o 
   4  25   1      541.26      566.74     23.85 o 
   1  26   1      542.81      592.02     23.65 o 
   3  26   1        5.98       -0.71      8.36 o 
   0   0   2    28852.33    31815.37    318.72 o 
   2   0   2    39033.92    42820.29    415.04 o 
   4   0   2     2247.16     2391.71     23.74 o 
   6   0   2     3147.12     3465.57     34.57 o 
   8   0   2     1279.65     1293.78     25.73 o 
  10   0   2      356.31      349.88     16.30 o 
  12   0   2     1179.13     1210.69     32.51 o 
   1   1   2    10024.13    10357.16    182.08 o 
   3   1   2     1885.23     1799.95    100.08 o 
   5   1   2     1190.75     1089.72     19.23 o 
   7   1   2     1383.98     1398.56     36.80 o 
   9   1   2     1950.03     1961.00     34.02 o 
  11   1   2      447.25      473.42     13.89 o 
   0   2   2    12115.30    13164.95    230.45 o 
   2   2   2     3884.19     4504.07    282.85 o 
   4   2   2     2656.37     2887.62     54.48 o 
   6   2   2      733.25      694.23     37.24 o 
   8   2   2      250.92      257.20      8.57 o 
  10   2   2      158.28      166.43      9.72 o 
  12   2   2        8.32       -3.99      6.54 o 
   1   3   2     9577.61     9393.08    169.22 o 
   3   3   2      202.47      222.46      7.22 o 
   5   3   2      486.22      544.71     13.17 o 
   7   3   2       51.25       37.69      5.98 o 
   9   3   2      185.84      174.48     11.26 o 
  11   3   2       21.72       24.95      8.94 o 
   0   4   2     3716.80     3609.44     24.69 o 
   2   4   2     2953.65     3440.86     25.65 o 
   4   4   2      230.66      214.44      7.54 o 
   6   4   2      528.55      539.41     14.39 o 
   8   4   2     1675.33     1692.66     28.70 o 
  10   4   2      413.51      379.55     17.65 o 
  12   4   2       72.48       70.81     10.42 o 
   1   5   2     1676.47     1577.53     17.27 o 
   3   5   2     2640.14     2508.89     24.64 o 
   5   5   2      200.69      221.02      8.82 o 
   7   5   2      423.68      410.62     14.51 o 
   9   5   2     1457.17     1410.18     29.74 o 
  11   5   2      338.78      347.93     17.77 o 
   0   6   2     1318.78     1300.27     16.07 o 
   2   6   2      737.92      825.29     13.74 o 
   4   6   2     1569.88     1688.05     22.23 o 
   6   6   2     5573.84     6094.36     48.90 o 
   8   6   2      677.76      722.76     20.20 o 
  10   6   2      256.06      261.50     15.58 o 
  12   6   2      562.31      678.49     25.85 o 
   1   7   2     1421.92     1513.01     18.48 o 
   3   7   2     3356.77     3395.35     30.57 o 
   5   7   2     2308.79     2392.17     29.18 o 
   7   7   2       71.33       95.33      8.17 o 
   9   7   2      847.39      898.16     24.02 o 
  11   7   2      145.34      160.13     14.03 o 
   0   8   2      671.38      840.77     14.31 o 
   2   8   2     6114.15     6396.65     41.84 o 
   4   8   2      297.75      279.33     10.05 o 
   6   8   2       18.50        5.08      5.79 o 
   8   8   2       85.01       63.36      8.75 o 
  10   8   2       35.77       38.33      8.17 o 
   1   9   2     1434.77     1584.16     20.60 o 
   3   9   2     1590.53     1662.31     23.00 o 
   5   9   2     1153.67     1321.33     23.21 o 
   7   9   2       30.36       30.93      5.98 o 
   9   9   2      221.08      203.34     13.07 o 
  11   9   2        5.94       21.15      7.97 o 
   0  10   2     9858.39    10384.37     55.67 o 
   2  10   2     1618.12     1641.59     22.62 o 
   4  10   2     1784.13     1796.92     25.93 o 
   6  10   2      403.82      406.67     14.18 o 
   8  10   2      329.36      299.70     15.07 o 
  10  10   2      103.15       95.97     10.68 o 
   1  11   2     1940.74     1974.14     25.09 o 
   3  11   2     4273.84     4086.14     38.23 o 
   5  11   2     2522.00     2422.38     32.36 o 
   7  11   2     1116.32     1056.56     24.65 o 
   9  11   2      555.30      577.99     20.31 o 
  11  11   2      199.20      232.56     15.06 o 
   0  12   2     1981.26     1940.68     25.54 o 
   2  12   2     1038.32      891.38     18.40 o 
   4  12   2     3119.96     3053.13     35.59 o 
   6  12   2     3178.75     3170.62     39.83 o 
   8  12   2      568.46      598.09     20.12 o 
  10  12   2      261.86      279.05     16.67 o 
   1  13   2       57.12       57.05      5.85 o 
   3  13   2       93.11       84.60      7.21 o 
   5  13   2       61.49       94.29      7.98 o 
   7  13   2      185.04      207.68     12.74 o 
   9  13   2      409.25      420.08     19.20 o 
   0  14   2      578.83      535.64     14.98 o 
   2  14   2      231.44      204.59      9.72 o 
   4  14   2      653.99      613.31     17.82 o 
   6  14   2      513.32      475.15     16.64 o 
   8  14   2      183.15      183.66     12.87 o 
  10  14   2       10.07        2.06      8.04 o 
   1  15   2       74.88       68.06      6.75 o 
   3  15   2      535.06      475.58     16.06 o 
   5  15   2      318.80      269.05     13.08 o 
   7  15   2      208.64      219.61     12.94 o 
   9  15   2      195.15      204.06     14.67 o 
   0  16   2     2435.88     2205.70     32.06 o 
   2  16   2      135.84      128.70      8.94 o 
   4  16   2      639.27      629.51     19.81 o 
   6  16   2      396.55      382.19     16.69 o 
   8  16   2       37.05       52.67      8.55 o 
   1  17   2      293.25      255.38     12.82 o 
   3  17   2     2693.07     2631.65     36.82 o 
   5  17   2      238.44      205.23     13.13 o 
   7  17   2      630.70      630.47     21.93 o 
   9  17   2      556.37      584.91     22.49 o 
   0  18   2     4093.78     3587.43     43.17 o 
   2  18   2     1458.28     1324.93     27.75 o 
   4  18   2       80.44       68.89      8.55 o 
   6  18   2      642.79      599.20     21.28 o 
   8  18   2      123.12      119.85     13.06 o 
   1  19   2      860.46      774.75     21.83 o 
   3  19   2      148.75      135.06     10.75 o 
   5  19   2      294.60      305.72     15.39 o 
   7  19   2       13.35       18.39      6.37 o 
   0  20   2     1519.89     1398.78     29.62 o 
   2  20   2      299.00      279.86     14.36 o 
   4  20   2       72.46       71.13      9.65 o 
   6  20   2       52.28       68.88     10.93 o 
   8  20   2       40.15       41.86      9.52 o 
   1  21   2       46.11       38.14      7.20 o 
   3  21   2      834.29      849.49     24.86 o 
   5  21   2      403.24      428.69     18.94 o 
   7  21   2      139.71      134.14     13.25 o 
   0  22   2      387.91      390.76     17.97 o 
   2  22   2      359.55      364.67     17.13 o 
   4  22   2      242.29      260.75     16.28 o 
   6  22   2      398.83      466.51     20.87 o 
   1  23   2      158.26      156.09     12.61 o 
   3  23   2      422.70      474.78     19.97 o 
   5  23   2      143.44      143.21     14.03 o 
   0  24   2      557.68      566.99     22.43 o 
   2  24   2        7.82        5.79      7.97 o 
   4  24   2      139.61      149.83     14.35 o 
   1  25   2       36.32       24.18      9.20 o 
   3  25   2       24.82       37.62      8.55 o 
   0  26   2      102.09      113.59     12.93 o 
   2   1   3     4263.77     4400.42     79.64 o 
   4   1   3     1514.63     1740.79     89.12 o 
   6   1   3      416.68      492.57     12.67 o 
   8   1   3      819.16      954.06     16.42 o 
  10   1   3      170.58      184.73     10.26 o 
  12   1   3      109.87      100.39      8.27 o 
   1   2   3      749.29      683.33     83.26 o 
   3   2   3     4058.09     4644.70    353.06 o 
   5   2   3     1855.34     1778.29    173.24 o 
   7   2   3     1611.58     1808.23     75.53 o 
   9   2   3       10.88       13.99      4.89 o 
  11   2   3     1018.09     1038.17     49.71 o 
   2   3   3     2726.03     2660.13    119.22 o 
   4   3   3     4317.00     4824.01    370.01 o 
   6   3   3      128.01      127.21      5.93 o 
   8   3   3      985.66      954.02     35.20 o 
  10   3   3     1529.27     1688.83    111.02 o 
   1   4   3     2322.20     2434.48     24.29 o 
   3   4   3      250.16      321.23      9.92 o 
   5   4   3     2166.27     2235.29     29.20 o 
   7   4   3     5120.90     5711.14     52.11 o 
   9   4   3      205.20      170.05     12.74 o 
  11   4   3       91.47      111.66     12.16 o 
   2   5   3      124.30      140.84      6.50 o 
   4   5   3      582.28      686.11     15.57 o 
   6   5   3      812.54      730.64     18.36 o 
   8   5   3      419.23      431.07     16.56 o 
  10   5   3      544.99      586.62     21.47 o 
   1   6   3     2871.37     3023.12     28.99 o 
   3   6   3     1592.48     1769.88     23.72 o 
   5   6   3       11.21       14.98      4.76 o 
   7   6   3     1129.49     1116.64     23.69 o 
   9   6   3       30.99       30.48      7.91 o 
  11   6   3      115.72       99.51     12.29 o 
   2   7   3     5837.57     6002.98     43.53 o 
   4   7   3     2241.10     2364.39     29.55 o 
   6   7   3       35.20       29.77      6.11 o 
   8   7   3      330.71      304.85     14.56 o 
  10   7   3      423.57      418.62     19.65 o 
   1   8   3     5121.64     4942.08     39.04 o 
   3   8   3      303.69      347.76     11.34 o 
   5   8   3     1325.02     1317.54     23.87 o 
   7   8   3      423.86      418.61     15.86 o 
   9   8   3      168.44      172.20     12.68 o 
  11   8   3      254.94      268.86     17.06 o 
   2   9   3     1984.39     1912.59     25.79 o 
   4   9   3     2018.25     1992.06     27.97 o 
   6   9   3      414.00      410.52     14.50 o 
   8   9   3     1103.81     1134.48     26.84 o 
  10   9   3      405.95      527.82     20.10 o 
   1  10   3      315.64      267.41     10.18 o 
   3  10   3      149.65      170.95      8.56 o 
   5  10   3      860.51      882.16     20.43 o 
   7  10   3       84.10      113.40      9.07 o 
   9  10   3      107.56      132.64     11.51 o 
  11  10   3      164.94      186.59     15.31 o 
   2  11   3       35.59       45.79      5.79 o 
   4  11   3      952.83      939.44     20.64 o 
   6  11   3      362.20      353.07     14.50 o 
   8  11   3       22.27       16.27      7.39 o 
  10  11   3      144.21      185.54     13.00 o 
   1  12   3      971.90     1001.73     20.85 o 
   3  12   3      569.96      537.53     16.01 o 
   5  12   3      156.26      144.09      9.85 o 
   7  12   3       65.09       82.07      8.30 o 
   9  12   3        6.15        1.86      7.59 o 
   2  13   3     1309.96     1306.92     24.77 o 
   4  13   3     1014.86      901.86     21.74 o 
   6  13   3      195.86      212.65     11.91 o 
   8  13   3      553.67      580.86     21.02 o 
  10  13   3      277.97      255.69     16.61 o 
   1  14   3     3963.93     3755.69     40.61 o 
   3  14   3       22.15       34.34      5.27 o 
   5  14   3     2393.26     2345.65     36.75 o 
   7  14   3      305.33      305.74     15.20 o 
   9  14   3      153.39      163.55     12.55 o 
   2  15   3     1826.05     1747.00     29.19 o 
   4  15   3     1874.17     1740.13     31.06 o 
   6  15   3        5.29        9.52      5.66 o 
   8  15   3      148.03      154.54     11.77 o 
   1  16   3     1572.60     1443.20     28.36 o 
   3  16   3      354.09      282.50     13.66 o 
   5  16   3      269.22      237.32     13.71 o 
   7  16   3       46.11       37.30      7.91 o 
   9  16   3      157.99      134.79     13.32 o 
   2  17   3       41.64       56.33      7.27 o 
   4  17   3      541.55      505.96     19.02 o 
   6  17   3       61.47       52.87      9.71 o 
   8  17   3      115.35      123.57     12.48 o 
   1  18   3     1687.34     1623.66     30.69 o 
   3  18   3      222.92      177.47     11.84 o 
   5  18   3      124.22      119.79     11.13 o 
   7  18   3      198.04      213.26     14.80 o 
   2  19   3      355.30      356.20     16.30 o 
   4  19   3      731.06      655.60     22.46 o 
   6  19   3      196.40      196.40     14.42 o 
   1  20   3      281.78      238.10     14.16 o 
   3  20   3      141.87      129.77     11.65 o 
   5  20   3      741.91      759.24     25.16 o 
   7  20   3      222.83      276.73     16.86 o 
   2  21   3     1003.79      920.60     25.65 o 
   4  21   3      234.72      245.04     16.16 o 
   6  21   3        2.10       -1.35      8.17 o 
   1  22   3      121.29      125.25     11.64 o 
   3  22   3        1.91       18.26      7.52 o 
   5  22   3      161.00      176.48     13.45 o 
   2  23   3       24.26       36.20      8.10 o 
   4  23   3       60.67       58.20      9.52 o 
   1  24   3       99.02      107.48     11.00 o 
   3  24   3       34.85       19.48      9.13 o 
   0   0   4     5421.43     5373.02     40.35 o 
   2   0   4     7800.52     8781.70     53.61 o 
   4   0   4      357.91      363.88     12.76 o 
   6   0   4     3755.37     4185.84     43.68 o 
   8   0   4      522.37      532.30     19.15 o 
  10   0   4      146.04      153.77     12.93 o 
   1   1   4      245.22      234.12      6.42 o 
   3   1   4     2905.74     2921.67     77.95 o 
   5   1   4      469.61      500.74     17.22 o 
   7   1   4      582.67      601.59     34.77 o 
   9   1   4      661.29      745.43     16.53 o 
  11   1   4      306.40      349.87     13.29 o 
   0   2   4     1368.78     1499.04     21.66 o 
   2   2   4     2986.49     3045.36    123.28 o 
   4   2   4     1337.26     1209.69     98.24 o 
   6   2   4      636.73      641.52     30.95 o 
   8   2   4      557.60      566.44     20.96 o 
  10   2   4        4.61       13.96      5.42 o 
   1   3   4      403.03      367.01     16.61 o 
   3   3   4      891.39      809.05     19.94 o 
   5   3   4      102.38       94.92      6.02 o 
   7   3   4      276.76      269.57     19.58 o 
   9   3   4       65.97       64.73      6.89 o 
  11   3   4       15.39       20.47      6.46 o 
   0   4   4     1519.26     1569.88     56.89 o 
   2   4   4      457.18      462.25     13.55 o 
   4   4   4      441.51      509.27     20.22 o 
   6   4   4      971.58      948.36     68.23 o 
   8   4   4      397.21      402.32     17.94 o 
  10   4   4      152.54      151.27      9.43 o 
   1   5   4      770.85      731.30     16.37 o 
   3   5   4     1875.72     1732.19     25.87 o 
   5   5   4      494.09      503.41     15.48 o 
   7   5   4      653.46      624.25     19.75 o 
   9   5   4      417.54      457.94     19.84 o 
  11   5   4      142.44      147.97     14.41 o 
   0   6   4     1114.01     1007.24     19.13 o 
   2   6   4      457.68      466.89     13.55 o 
   4   6   4     1015.06      886.47     19.87 o 
   6   6   4     2014.17     2124.43     33.44 o 
   8   6   4      281.45      282.34     14.74 o 
  10   6   4        5.87       14.85      8.17 o 
   1   7   4      281.99      265.32     10.89 o 
   3   7   4      937.11      854.74     18.70 o 
   5   7   4      968.51      975.89     22.31 o 
   7   7   4      762.24      788.68     21.69 o 
   9   7   4      935.98      980.05     27.64 o 
   0   8   4     2973.45     2824.14     32.51 o 
   2   8   4      145.39      152.28      8.56 o 
   4   8   4       67.14       67.02      7.27 o 
   6   8   4      354.67      325.41     14.50 o 
   8   8   4      232.04      227.29     13.32 o 
  10   8   4        2.60        9.97      6.82 o 
   1   9   4      649.38      639.80     16.73 o 
   3   9   4      612.24      629.27     17.75 o 
   5   9   4      157.34      167.45     10.49 o 
   7   9   4       31.67       26.69      6.24 o 
   9   9   4      203.69      216.17     14.80 o 
   0  10   4     7085.95     7160.19     54.68 o 
   2  10   4     2487.51     2499.35     32.41 o 
   4  10   4       48.58       47.01      6.11 o 
   6  10   4      460.15      505.85     18.11 o 
   8  10   4      158.86      175.27     12.68 o 
  10  10   4      124.79      148.73     13.19 o 
   1  11   4      391.45      366.90     13.34 o 
   3  11   4     3003.32     2939.61     37.32 o 
   5  11   4     1344.41     1354.59     27.66 o 
   7  11   4       57.23       59.75      8.10 o 
   9  11   4      407.43      423.33     19.32 o 
   0  12   4     3594.97     3297.17     38.92 o 
   2  12   4      180.80      142.96      9.91 o 
   4  12   4      809.45      790.63     21.38 o 
   6  12   4      450.63      476.06     18.04 o 
   8  12   4      209.98      206.46     14.16 o 
   1  13   4      324.11      310.38     13.34 o 
   3  13   4      178.10      173.71     10.62 o 
   5  13   4      209.25      215.63     12.74 o 
   7  13   4       20.76       29.51      7.01 o 
   9  13   4      410.96      484.82     21.26 o 
   0  14   4      157.17      142.86      9.78 o 
   2  14   4       19.93       11.70      5.79 o 
   4  14   4      630.71      616.37     20.19 o 
   6  14   4      291.56      281.18     14.94 o 
   8  14   4       33.08       49.13      8.62 o 
   1  15   4      171.11      167.00     11.00 o 
   3  15   4      149.03      160.03     10.62 o 
   5  15   4       32.70       38.45      7.85 o 
   7  15   4        4.89        6.17      7.20 o 
   0  16   4     1243.74     1276.61     27.84 o 
   2  16   4      539.02      495.21     18.51 o 
   4  16   4      334.47      339.35     15.33 o 
   6  16   4      573.28      562.57     21.73 o 
   8  16   4       86.02       97.18     10.74 o 
   1  17   4      346.31      352.59     15.78 o 
   3  17   4      996.31      897.99     25.85 o 
   5  17   4      427.22      460.20     19.46 o 
   7  17   4      109.08      137.85     12.61 o 
   0  18   4     1918.90     1813.28     33.50 o 
   2  18   4      652.82      630.68     20.90 o 
   4  18   4        1.53       18.71      6.49 o 
   6  18   4      200.62      189.78     14.03 o 
   1  19   4      390.21      369.25     16.81 o 
   3  19   4      189.56      180.12     13.19 o 
   5  19   4       15.48       29.51      6.94 o 
   0  20   4      721.90      655.89     22.65 o 
   2  20   4       51.04       37.36      8.68 o 
   4  20   4       90.39       77.57     11.64 o 
   6  20   4       52.48       45.08      9.71 o 
   1  21   4      310.32      286.33     16.55 o 
   3  21   4      323.89      302.50     17.26 o 
   5  21   4       96.11       93.65     11.77 o 
   0  22   4      170.45      155.07     12.55 o 
   2  22   4       27.25       19.93      7.97 o 
   4  22   4      177.47      188.78     15.19 o 
   1  23   4       53.42       55.63      9.71 o 
   3  23   4      297.13      344.09     18.03 o 
   2   1   5      147.93      110.72     11.10 o 
   4   1   5     2065.00     2197.23     50.43 o 
   6   1   5      326.12      312.31     10.26 o 
   8   1   5       90.16       98.22      7.27 o 
  10   1   5      126.21      145.49      9.45 o 
   1   2   5      803.80      802.45     18.46 o 
   3   2   5     1136.23     1198.95     17.01 o 
   5   2   5      976.36      879.51     42.22 o 
   7   2   5      655.81      666.65     39.03 o 
   9   2   5       91.93       88.18      7.39 o 
   2   3   5     1055.82      919.47     27.36 o 
   4   3   5     2731.24     2798.45    187.34 o 
   6   3   5      131.38      120.36      8.62 o 
   8   3   5      611.18      621.89     39.53 o 
  10   3   5      135.68      127.49     12.03 o 
   1   4   5      657.91      636.99     30.00 o 
   3   4   5      216.61      241.90     12.20 o 
   5   4   5     2220.74     2191.39    157.74 o 
   7   4   5      736.94      708.99     70.41 o 
   9   4   5      437.60      464.81     43.29 o 
   2   5   5      714.26      693.43     24.42 o 
   4   5   5       33.93       39.86      4.95 o 
   6   5   5      886.95      859.52     63.05 o 
   8   5   5      385.38      349.56     19.45 o 
  10   5   5       75.68       64.60      7.46 o 
   1   6   5       41.75       43.92      5.53 o 
   3   6   5      415.28      373.47     14.37 o 
   5   6   5      431.95      421.06     16.11 o 
   7   6   5      150.27      143.94     11.77 o 
   9   6   5       46.96       42.12     10.03 o 
   2   7   5      707.59      688.34     18.60 o 
   4   7   5     1571.59     1510.75     28.94 o 
   6   7   5      303.29      296.23     14.42 o 
   8   7   5      518.82      538.50     20.43 o 
   1   8   5     2699.40     2721.43     35.76 o 
   3   8   5      505.85      473.08     16.64 o 
   5   8   5      252.14      246.52     13.07 o 
   7   8   5      320.91      359.01     17.06 o 
   9   8   5        7.15       -4.69      7.84 o 
   2   9   5      508.79      446.98     16.06 o 
   4   9   5      673.67      639.17     20.01 o 
   6   9   5       68.99       69.08      8.68 o 
   8   9   5      205.14      212.44     14.03 o 
   1  10   5      722.56      644.15     19.11 o 
   3  10   5      728.19      715.84     20.92 o 
   5  10   5       55.24       51.90      8.23 o 
   7  10   5      383.08      400.20     18.04 o 
   9  10   5        1.97       -4.89      7.97 o 
   2  11   5      233.19      232.34     12.43 o 
   4  11   5      213.69      202.57     12.29 o 
   6  11   5       81.38       84.26      9.91 o 
   8  11   5       19.73       27.52      8.36 o 
   1  12   5      278.50      257.77     13.20 o 
   3  12   5      585.38      565.13     19.09 o 
   5  12   5       25.47       18.58      7.07 o 
   7  12   5      118.81      126.09     12.54 o 
   2  13   5      689.28      660.75     21.04 o 
   4  13   5      723.63      760.58     22.59 o 
   6  13   5       27.82       24.63      7.91 o 
   8  13   5      119.55      162.81     12.99 o 
   1  14   5      952.62      884.84     23.72 o 
   3  14   5      118.80      101.26     10.16 o 
   5  14   5      331.14      351.93     17.32 o 
   7  14   5      947.84     1054.80     29.44 o 
   2  15   5      659.50      598.15     20.84 o 
   4  15   5      312.05      304.51     15.58 o 
   6  15   5      307.25      332.48     17.19 o 
   1  16   5      382.19      372.85     17.33 o 
   3  16   5       93.74      114.30      9.39 o 
   5  16   5       85.97       75.45     10.68 o 
   7  16   5       27.17       21.16      8.81 o 
   2  17   5       85.24       73.78     10.36 o 
   4  17   5       51.28       43.67      9.39 o 
   6  17   5      105.39      118.23     12.35 o 
   1  18   5      262.70      265.48     16.03 o 
   3  18   5       23.99       27.59      7.07 o 
   5  18   5      386.16      402.46     19.45 o 
   2  19   5      607.31      603.67     22.37 o 
   4  19   5      296.96      300.39     17.06 o 
   1  20   5       87.23      104.45     11.45 o 
   3  20   5       42.91       40.26      8.94 o 
   2  21   5      168.28      153.78     13.70 o 
   0   0   6     3905.26     4049.82     45.38 o 
   2   0   6      596.23      544.38     17.68 o 
   4   0   6      667.86      636.12     20.33 o 
   6   0   6      542.79      502.47     19.28 o 
   8   0   6       40.35       42.57      7.59 o 
   1   1   6       97.97       83.46      9.01 o 
   3   1   6     1404.85     1380.11     20.11 o 
   5   1   6      396.47      384.78     11.91 o 
   7   1   6      109.12       99.88      7.79 o 
   9   1   6      192.89      197.08     33.98 o 
   0   2   6       42.82       47.34      4.87 o 
   2   2   6      104.52      103.64      6.55 o 
   4   2   6      552.78      502.46     13.03 o 
   6   2   6      708.59      692.64     15.85 o 
   8   2   6       25.37       39.86      9.74 o 
   1   3   6      205.04      177.00      7.76 o 
   3   3   6      180.52      189.55      8.47 o 
   5   3   6      482.89      463.60     12.87 o 
   7   3   6       12.01        8.42      6.04 o 
   9   3   6        2.15       13.17      5.63 o 
   0   4   6      189.61      180.45      7.90 o 
   2   4   6      390.37      363.91     11.03 o 
   4   4   6      564.76      552.06     44.34 o 
   6   4   6      911.39      937.02     57.96 o 
   8   4   6        2.71       -2.98      5.42 o 
   1   5   6      114.39      112.30      6.59 o 
   3   5   6      676.68      619.72     29.07 o 
   5   5   6      425.48      443.72     14.40 o 
   7   5   6      186.59      188.99     25.29 o 
   0   6   6      966.74      970.02     55.98 o 
   2   6   6      216.05      189.85     17.44 o 
   4   6   6      236.14      247.43     15.84 o 
   6   6   6      273.82      248.54     10.56 o 
   8   6   6      176.34      172.55     10.46 o 
   1   7   6      398.59      353.63     15.85 o 
   3   7   6      673.74      641.26     20.26 o 
   5   7   6      126.85      128.35     11.45 o 
   7   7   6      102.54       81.63     11.45 o 
   0   8   6     1292.13     1267.85     27.71 o 
   2   8   6      285.43      248.62     13.52 o 
   4   8   6      112.00      103.70     10.23 o 
   6   8   6      188.92      182.50     12.87 o 
   8   8   6       26.61       14.53      8.87 o 
   1   9   6      170.86      132.76     10.81 o 
   3   9   6      192.73      185.03     12.29 o 
   5   9   6      226.75      236.35     13.84 o 
   7   9   6      132.31      144.94     13.45 o 
   0  10   6     1640.10     1504.02     31.84 o 
   2  10   6     1543.05     1525.87     31.63 o 
   4  10   6       42.34       42.25      8.42 o 
   6  10   6      489.15      508.50     20.81 o 
   1  11   6      635.91      590.67     20.90 o 
   3  11   6      756.77      736.05     23.23 o 
   5  11   6       67.92       72.35      9.52 o 
   7  11   6       17.69       17.81      8.10 o 
   0  12   6      250.23      218.56     14.16 o 
   2  12   6      144.26      147.21     11.84 o 
   4  12   6       85.75       79.89     10.16 o 
   6  12   6      383.53      379.99     19.32 o 
   1  13   6       71.23       62.84      8.81 o 
   3  13   6      182.48      195.43     12.55 o 
   5  13   6       41.11       40.51      8.81 o 
   0  14   6       12.22       13.95      7.01 o 
   2  14   6       21.96        7.14      7.84 o 
   4  14   6        5.00        8.87      6.43 o 
   6  14   6       92.61       84.39     11.58 o 
   1  15   6       21.70       20.06      8.10 o 
   3  15   6      179.62      179.79     13.83 o 
   5  15   6        2.69       -6.82      7.91 o 
   0  16   6      354.37      377.84     17.97 o 
   2  16   6       48.91       50.48      9.26 o 
   4  16   6       87.07       79.24     11.06 o 
   1  17   6      350.13      329.26     17.90 o 
   3  17   6      357.06      337.11     18.87 o 
   0  18   6      176.11      162.28     13.64 o 
   2  18   6       77.17       57.11     10.93 o 
   1  19   6       72.45       50.81     12.09 o 
   2   1   7      224.95      217.92     17.73 o 
   4   1   7      580.48      596.11     35.07 o 
   6   1   7       98.34      110.74     14.60 o 
   1   2   7      388.99      356.77     14.78 o 
   3   2   7       23.12       30.78      5.29 o 
   5   2   7      747.00      715.93     18.26 o 
   7   2   7       87.64       99.38      8.71 o 
   2   3   7      405.64      424.16     20.17 o 
   4   3   7      299.29      296.43     11.81 o 
   6   3   7      138.77      145.87     10.10 o 
   1   4   7      381.74      383.13     20.23 o 
   3   4   7       23.99       30.80      9.16 o 
   5   4   7      295.80      275.02     11.91 o 
   7   4   7      453.16      481.21     27.80 o 
   2   5   7      259.64      239.11      9.98 o 
   4   5   7       67.54       63.26      6.65 o 
   6   5   7       90.83       67.91      7.98 o 
   1   6   7       61.83       55.54      6.47 o 
   3   6   7      153.63      154.50     12.68 o 
   5   6   7      406.81      404.88     29.50 o 
   2   7   7      180.64      174.68     10.20 o 
   4   7   7     1221.41     1230.17     65.99 o 
   6   7   7       41.69       25.51      7.20 o 
   1   8   7      932.16      868.29     25.38 o 
   3   8   7       88.10      105.68     11.45 o 
   5   8   7       49.71       48.75      9.71 o 
   2   9   7      377.37      365.85     18.29 o 
   4   9   7       26.53       35.30      8.62 o 
   6   9   7       26.85       19.74      9.71 o 
   1  10   7      107.16      107.04     12.22 o 
   3  10   7      126.35      134.39     11.45 o 
   5  10   7      127.57      119.78     12.87 o 
   2  11   7      199.12      184.31     13.32 o 
   4  11   7       38.73       23.47      9.13 o 
   1  12   7      197.03      178.06     14.22 o 
   3  12   7       78.76       74.54     10.29 o 
   2  13   7      541.78      499.11     21.72 o 
   4  13   7      228.01      202.60     15.90 o 
   1  14   7      235.12      233.31     16.15 o 
   3  14   7       45.31       42.89      9.32 o 
   2  15   7      171.04      167.10     13.90 o 
   0   0   8      338.42      327.32     17.58 o 
   2   0   8      279.01      273.02     16.87 o 
   4   0   8       22.72       29.64      8.81 o 
   1   1   8       78.53       74.20      9.94 o 
   3   1   8      292.69      288.01     12.06 o 
   0   2   8      310.73      286.05     12.02 o 
   2   2   8       26.97       41.05      6.62 o 
   4   2   8       13.88       12.85      7.27 o 
   1   3   8       38.51       45.35      5.69 o 
   3   3   8       26.29       35.37      6.14 o 
   0   4   8       82.58       75.04      8.46 o 
   2   4   8       34.43       38.02      9.93 o 
   4   4   8      314.20      308.33     17.22 o 
   1   5   8       13.50        9.42      5.95 o 
   3   5   8      435.46      452.55     27.18 o 
   0   6   8      335.60      328.90     15.29 o 
   2   6   8      106.59      118.28      8.73 o 
   1   7   8       38.20       35.98      8.13 o 
   3   7   8       75.02       82.06      9.84 o 
   0   8   8      294.22      242.06     12.08 o 
   2   8   8      452.95      496.41     33.95 o 
   1   9   8       78.67       86.76     11.06 o 
   0  10   8      798.80      768.14     27.16 o 
                                                 
